# Supplementary material for: Ferritin Nanocages Exhibit Unique Structural Dynamics When Displaying Surface Protein
Source: Int J Mol Sci. 2025 Jul 22;26(15):7047. doi: 10.3390/ijms26157047 (PMC12346103; doi:10.3390/ijms26157047)
Supplement: Supplementary file 1 [file ijms-26-07047-s001.zip]

Archive with 5 entries (4 files):
- ijms-3676826-supplementary/
- ijms-3676826-supplementary/Video_S1.mp4
- ijms-3676826-supplementary/Video_S2.mp4
- ijms-3676826-supplementary/Video_S3.mp4
- ijms-3676826-supplementary/Video_S4.mp4
